# Supplementary material for: Assessing the spatial structure of the association between attendance at preschool and children’s developmental vulnerabilities in Queensland, Australia
Source: PLoS One. 2023 Aug 9;18(8):e0285409. doi: 10.1371/journal.pone.0285409 (PMC10411799; doi:10.1371/journal.pone.0285409)
Supplement: S1 Data — (ZIP) [file pone.0285409.s007.zip]

Archive with 20 entries (20 files):
- Appendix/S1.tex
- Appendix/S1_fig_B1.pdf
- Appendix/S1_final.pdf
- Appendix/S2.tex
- Appendix/S2_fig_1.pdf
- Appendix/S2_fig_2.pdf
- Appendix/S2_fig_3.pdf
- Appendix/S2_fig_4.pdf
- Appendix/S2_fig_5.pdf
- Appendix/S2_final.pdf
- Appendix/S3.tex
- Appendix/S3_final_.pdf
- Appendix/S3_PVOD.pdf
- Appendix/S4.tex
- Appendix/S4_fig_1.pdf
- Appendix/S4_fig_2.pdf
- Appendix/S4_final.pdf
- Appendix/S5.tex
- Appendix/S5_fig_1.pdf
- Appendix/S5_final.pdf
