# Supplementary material for: Assessing the spatial structure of the association between attendance at preschool and children’s developmental vulnerabilities in Queensland, Australia
Source: PLoS One. 2023 Aug 9;18(8):e0285409. doi: 10.1371/journal.pone.0285409 (PMC10411799; doi:10.1371/journal.pone.0285409)
Supplement: S1 Data — (ZIP) [file pone.0285409.s007.zip › Appendix/S2.tex]

% Template for PLoS
% Version 3.6 Aug 2022
%
% % % % % % % % % % % % % % % % % % % % % %
%
% -- IMPORTANT NOTE
%
% This template contains comments intended 
% to minimize problems and delays during our production 
% process. Please follow the template instructions
% whenever possible.
%
% % % % % % % % % % % % % % % % % % % % % % % 
%
% Once your paper is accepted for publication, 
% PLEASE REMOVE ALL TRACKED CHANGES in this file 
% and leave only the final text of your manuscript. 
% PLOS recommends the use of latexdiff to track changes during review, as this will help to maintain a clean tex file.
% Visit https://www.ctan.org/pkg/latexdiff?lang=en for info or contact us at latex@plos.org.
%
%
% There are no restrictions on package use within the LaTeX files except that no packages listed in the template may be deleted.
%
% Please do not include colors or graphics in the text.
%
% The manuscript LaTeX source should be contained within a single file (do not use \input, \externaldocument, or similar commands).
%
% % % % % % % % % % % % % % % % % % % % % % %
%
% -- FIGURES AND TABLES
%
% Please include tables/figure captions directly after the paragraph where they are first cited in the text.
%
% DO NOT INCLUDE GRAPHICS IN YOUR MANUSCRIPT
% - Figures should be uploaded separately from your manuscript file. 
% - Figures generated using LaTeX should be extracted and removed from the PDF before submission. 
% - Figures containing multiple panels/subfigures must be combined into one image file before submission.
% For figure citations, please use "Fig" instead of "Figure".
% See http://journals.plos.org/plosone/s/figures for PLOS figure guidelines.
%
% Tables should be cell-based and may not contain:
% - spacing/line breaks within cells to alter layout or alignment
% - do not nest tabular environments (no tabular environments within tabular environments)
% - no graphics or colored text (cell background color/shading OK)
% See http://journals.plos.org/plosone/s/tables for table guidelines.
%
% For tables that exceed the width of the text column, use the adjustwidth environment as illustrated in the example table in text below.
%
% % % % % % % % % % % % % % % % % % % % % % % %
%
% -- EQUATIONS, MATH SYMBOLS, SUBSCRIPTS, AND SUPERSCRIPTS
%
% IMPORTANT
% Below are a few tips to help format your equations and other special characters according to our specifications. For more tips to help reduce the possibility of formatting errors during conversion, please see our LaTeX guidelines at http://journals.plos.org/plosone/s/latex
%
% For inline equations, please be sure to include all portions of an equation in the math environment.  For example, x$^2$ is incorrect; this should be formatted as $x^2$ (or $\mathrm{x}^2$ if the romanized font is desired).
%
% Do not include text that is not math in the math environment. For example, CO2 should be written as CO\textsubscript{2} instead of CO$_2$.
%
% Please add line breaks to long display equations when possible in order to fit size of the column. 
%
% For inline equations, please do not include punctuation (commas, etc) within the math environment unless this is part of the equation.
%
% When adding superscript or subscripts outside of brackets/braces, please group using {}.  For example, change "[U(D,E,\gamma)]^2" to "{[U(D,E,\gamma)]}^2". 
%
% Do not use \cal for caligraphic font.  Instead, use \mathcal{}
%
% % % % % % % % % % % % % % % % % % % % % % % % 
%
% Please contact latex@plos.org with any questions.
%
% % % % % % % % % % % % % % % % % % % % % % % %

\documentclass[10pt,letterpaper]{article}
\usepackage[top=0.85in,left=2.75in,footskip=0.75in]{geometry}

% amsmath and amssymb packages, useful for mathematical formulas and symbols
\usepackage{amsmath,amssymb}

% Use adjustwidth environment to exceed column width (see example table in text)
\usepackage{changepage}

% textcomp package and marvosym package for additional characters
\usepackage{textcomp,marvosym}

% cite package, to clean up citations in the main text. Do not remove.
\usepackage{cite}

% Use nameref to cite supporting information files (see Supporting Information section for more info)
\usepackage{nameref,hyperref}

% line numbers
\usepackage[right]{lineno}

% ligatures disabled
\usepackage[nopatch=eqnum]{microtype}
\DisableLigatures[f]{encoding = *, family = * }

% color can be used to apply background shading to table cells only
\usepackage[table]{xcolor}

% array package and thick rules for tables
\usepackage{array}

% create "+" rule type for thick vertical lines
\newcolumntype{+}{!{\vrule width 2pt}}

% create \thickcline for thick horizontal lines of variable length
\newlength\savedwidth
\newcommand\thickcline[1]{%
  \noalign{\global\savedwidth\arrayrulewidth\global\arrayrulewidth 2pt}%
  \cline{#1}%
  \noalign{\vskip\arrayrulewidth}%
  \noalign{\global\arrayrulewidth\savedwidth}%
}

% \thickhline command for thick horizontal lines that span the table
\newcommand\thickhline{\noalign{\global\savedwidth\arrayrulewidth\global\arrayrulewidth 2pt}%
\hline
\noalign{\global\arrayrulewidth\savedwidth}}


% Remove comment for double spacing
%\usepackage{setspace} 
%\doublespacing

% Text layout
\raggedright
\setlength{\parindent}{0.5cm}
\textwidth 5.25in 
\textheight 8.75in

% Bold the 'Figure #' in the caption and separate it from the title/caption with a period
% Captions will be left justified
\usepackage[aboveskip=1pt,labelfont=bf,labelsep=period,justification=raggedright,singlelinecheck=off]{caption}
\renewcommand{\figurename}{Fig}

% Use the PLoS provided BiBTeX style
\bibliographystyle{plos2015}

% Remove brackets from numbering in List of References
\makeatletter
\renewcommand{\@biblabel}[1]{\quad#1.}
\makeatother


% Header and Footer with logo
\usepackage{lastpage,fancyhdr,graphicx}
\usepackage{epstopdf}
%\pagestyle{myheadings}
\pagestyle{fancy}
\fancyhf{}
%\setlength{\headheight}{27.023pt}
%\lhead{\includegraphics[width=2.0in]{PLOS-submission.eps}}
\rfoot{\thepage/\pageref{LastPage}}
\renewcommand{\headrulewidth}{0pt}
\renewcommand{\footrule}{\hrule height 2pt \vspace{2mm}}
\fancyheadoffset[L]{2.25in}
\fancyfootoffset[L]{2.25in}
\lfoot{\today}

%% Include all macros below

\newcommand{\lorem}{{\bf LOREM}}
\newcommand{\ipsum}{{\bf IPSUM}}

%% END MACROS SECTION


\begin{document}
\vspace*{0.2in}

\begin{appendix}  
\counterwithin{figure}{section}
\counterwithin{table}{section}
\renewcommand\thefigure{\thesection\arabic{figure}}
\renewcommand\thetable{\thesection\arabic{table}}
\section*{S2 Appendix. Clusters inside Greater Brisbane and Summary of GWR coefficients}

% Include only the SI item label in the paragraph heading. Use the \nameref{label} command to cite SI items in the text.
% \paragraph*{S1 Fig.}
% \label{S1_Fig}
% {\bf Bold the title sentence.} Add descriptive text after the title of the item (optional).

% \paragraph*{S2 Fig.}
% \label{S2_Fig}
% {\bf Lorem ipsum.} Maecenas convallis mauris sit amet sem ultrices gravida. Etiam eget sapien nibh. Sed ac ipsum eget enim egestas ullamcorper nec euismod ligula. Curabitur fringilla pulvinar lectus consectetur pellentesque.

% \paragraph*{S1 File.}
% \label{S1_File}
% {\bf Lorem ipsum.}  Maecenas convallis mauris sit amet sem ultrices gravida. Etiam eget sapien nibh. Sed ac ipsum eget enim egestas ullamcorper nec euismod ligula. Curabitur fringilla pulvinar lectus consectetur pellentesque.

% \paragraph*{S1 Video.}
% \label{S1_Video}
% {\bf Lorem ipsum.}  Maecenas convallis mauris sit amet sem ultrices gravida. Etiam eget sapien nibh. Sed ac ipsum eget enim egestas ullamcorper nec euismod ligula. Curabitur fringilla pulvinar lectus consectetur pellentesque.

% \paragraph*{S1 Appendix.}
% \label{S1_Appendix}
% {\bf Lorem ipsum.} Maecenas convallis mauris sit amet sem ultrices gravida. Etiam eget sapien nibh. Sed ac ipsum eget enim egestas ullamcorper nec euismod ligula. Curabitur fringilla pulvinar lectus consectetur pellentesque.

% \paragraph*{S1 Table.}
% \label{S1_Table}
% {\bf Lorem ipsum.} Maecenas convallis mauris sit amet sem ultrices gravida. Etiam eget sapien nibh. Sed ac ipsum eget enim egestas ullamcorper nec euismod ligula. Curabitur fringilla pulvinar lectus consectetur pellentesque.

% \section*{Acknowledgments}
% Cras egestas velit mauris, eu mollis turpis pellentesque sit amet. Interdum et malesuada fames ac ante ipsum primis in faucibus. Nam id pretium nisi. Sed ac quam id nisi malesuada congue. Sed interdum aliquet augue, at pellentesque quam rhoncus vitae.

%  \section{Local $R^2$}   \label{D}  
%   \begin{figure}  [H]  
%   \centering
%     \includegraphics[scale=0.5]{Layout1.pdf}
%     \caption{The geographical distribution of local $R^2$}
%     \label{fig:my_label2}
%   \end{figure}
% \section{Moran's I}   \label{morans}
% Moran's I \cite{moran1948interpretation} can be  calculated as 
%  \begin{equation}
%    I= \frac{n\sum_{i=1}^{n} \sum_{j=1}^{n}w_{i,j} z_{i} z_{j}} {S \sum_{i=1}^{n}z_i^2},
%  \end{equation}
% where $z_i=x_i-\overline{x}$ and $S=\sum_{i=1}^{n} \sum_{j=1}^{n}w_{i,j}$. Here, $x_i$ is the independent variable, $\overline{x}$ is the associated sample mean and $w_{ij}$ is an element of the spatial matrix $S$, which shows the degree of spatial connection between regions $i$ and $j$ \cite{kalogirou2007spatial}.
% \section{Local $R^2$}    \label{local4}
%  \begin{figure}[H]
%      \centering
%       \includegraphics[scale=0.5]{Layout1.pdf}
%      \caption{The spatial distribution of local $R^2$ values of the GWR model}
%      \label{fig:my_label222}
%  \end{figure}
\section*{Clusters inside Greater Brisbane} \label{Brisbane}
As depicted in Fig 2 from the main paper, there was substantial spatial variation among the SA2s in the Greater Brisbane region.
The global Moran’s I for Vuln 1
was 0.351, indicating an overall
significant positive spatial autocorrelation between Greater Brisbane SA2 areas.

Table \ref{tab:my-table2} shows the mean, range, and P-value for the coefficients of the GWR model for Greater Brisbane. The coefficients represent the relationship between the independent variables (Preschool, English, Australia, IRSD quintiles 1-5, and remoteness levels including Inner Regional, Outer Regional, Remote, and Very Remote) and  Vuln 1. The range column displays the range of the coefficients across the regions within Greater Brisbane. In contrast, the P-value column shows the significance of the relationship between the independent and dependent variables. A lower P-value indicates a stronger relationship and a higher level of significance. According to the table, the IRSD quintiles 1-5 and Inner Regional remoteness level have a significant relationship with Vuln 1, while the other independent variables have a weak relationship with the Vuln 1.\\
% The $K$-means cluster analysis results showed the presence of two clusters (depicted in Figure \ref{fig:my_labelwd}). Cluster 1 encompasses approximately 150 SA2 regions, which cover a vast majority of the Greater Brisbane area, while cluster 2 consists of 86 regions. The box plots for the GWR coefficients within each cluster are shown in Figures \ref{fig:my_label8} and \ref{fig:my_label9}.
A $K$-means cluster analysis was performed to identify the spatial distribution of GWR coefficients in Greater Brisbane. The analysis resulted in two clusters (Fig \ref{fig:my_labelwd}), with cluster 1 covering almost all of the Greater Brisbane areas and including around 150 SA2 regions and cluster 2 including around 86 regions.
The box plots for GWR coefficients inside each cluster can be seen in \figurename{ \ref{fig:my_label8}} and \figurename{ \ref{fig:my_label9}}. These visualizations provide a way to compare the distribution of the coefficients within each cluster and highlight any significant differences between the two clusters.

% The $K$-means cluster analysis identified two clusters (Figure \ref{fig:my_labelwd}).  Cluster 1 includes around 150 SA2 areas which cover almost  of the  Grater Brisbane areas; cluster 2 includes around 86 areas.
% Figures \ref{fig:my_label8} and \ref{fig:my_label9} show the box plot for GWR coefficients inside each cluster.
  \begin{figure}[h!]
\centering
    %\includegraphics[scale=0.4]{S2_fig_1.pdf}
    \caption{A visualization of the spatial distribution of GWR coefficients in Greater Brisbane, grouped into clusters using a K-means analysis.}
    \label{fig:my_labelwd}
  \end{figure}
  \vspace{-1em}
  \noindent  Cluster 1 is the most differentiated from cluster 2 by generally larger negative GWR coefficients for the outer regional factor. Cluster 2 has a small negative relationship with Vuln 1 in term of the remoteness factor.
Clusters 1 and 2  demonstrate that when the socioeconomic factor increases (moves from  most disadvantaged areas (level 1) to the least disadvantaged areas (level 5) the proportion of Vuln 1 decreases. Moreover, when remoteness increases (moves from major cities to remote areas), the proportion of Vuln 1 also increases.\\
Tables \ref{tab:my-table5} and \ref{tab:my-table6} provide an overview of the number of SA2 regions in Queensland and Greater Brisbane with significant GWR coefficients at a significance level of 0.05. The tables display the count of regions where the $t$-value falls below -2, between -2 and 2, and above 2. A $t$-value greater than 2  or less than -2 assume statistical significance. The spatial distribution of these regions is depicted in \figurename{ \ref{fig:my_label3}} and \figurename{\ref{fig:my_label4}} for Queensland and Greater Brisbane, respectively.
\begin{figure} [h!]
\centering
   % \includegraphics[scale=0.7]{S2_fig_2.pdf}
    \caption{A comparison of the coefficients for Vuln 1 and the risk factors (Australia, English, Preschool, and remoteness including inner regional, outer regional, remote, and very remote levels) obtained from the GWR model in the two clusters within Greater Brisbane.}
    \label{fig:my_label8}
    \end{figure}
    \begin{figure}[h!]
    \centering
    %\includegraphics[scale=0.7]{S2_fig_3.pdf}
    \caption{A comparison of the GWR coefficients for the relationship between Vuln 1 and its associated risk factor, the Index of Relative Socio-economic Disadvantage (IRSD), across the five levels in the two clusters within Greater Brisbane. The IRSD has five levels, with level 1 being the most disadvantaged.}
    \label{fig:my_label9}
\end{figure}
\begin{table}[h!]
\centering
\caption{GWR model coefficients for Greater Brisbane, with P-value from OLS model.}
\scalebox{0.8}{
\begin{tabular}{cccc}
   \hline
Explanatory variables               & Mean      & Range & P-value \\ \hline
Preschool &-0.012 & [-0.013, -0.008] &  0.016                               \\
English             &-0.029 &  [-0.037, -0.028] &       0.504                                  \\
Australia       & 0.023&   [0.009, 0.035] &      0.614                      \\

IRSD (Quintile 1)                            &0.285 &   [0.276, 0.293] &        9.11e-13                                  \\
IRSD (Quintile 2)                            &0.285&   [0.276, 0.293]&      2.09e-10                                  \\
IRSD (Quintile 3)                            &  0.26 &     [0.254, 0.270]&     1.51e-08                                  \\
IRSD (Quintile 4)                            &  0.212&  [0.204, 0.221]  &     3.20e-07                                   \\
IRSD (Quintile 5)                            & 0.182 &  [0.175, 0.192]  &     8.77e-06                              \\
Remoteness (Inner regional)                             &-0.029& [-0.031, -0.018] &      0.001                           \\
Remoteness (Outer regional)                             &-0.020 &  [-0.035,  0.011] &       0.304                                                            \\
Remoteness (Remote)                             &0.014 &  [0.001, 0.021] &       0.691                                                              \\
Remoteness (Very remote)                             &0.050 &  [0.047, 0.062] &       0.991                     
                          \\ \hline
\end{tabular}}

\label{tab:my-table2}
\end{table}
 
  \section*{Summary of GWR coefficients}   \label{local}
  
  \begin{table}[h!]
\centering
\caption{The table provides the number of significant SA2 regions in Queensland with GWR coefficients at a significant level of 0.05, where $|t|>2$ indicates statistical significance. }
\scalebox{0.8}{
\begin{tabular}{cccc}
   \hline
Explanatory variables               & $t < -2$      & $|t|< 2$ & $t > 2$  \\ \hline
Attendance at preschool & 386 & 139   &0                        \\
Australia is the country of birth        &1 &   525  &0                   \\
English as a mother language            & 126 &  399 &0                               \\
IRSD (Quintile 1)                &  0&1         & 525                                 \\
IRSD (Quintile 2)                        &   0&1& 525                                    \\
IRSD (Quintile 3)                        &   0&1& 525                                  \\
IRSD (Quintile 4)                        &   0&1& 525                                      \\
IRSD (Quintile 5)                      &   0&1& 525  
\\
Remoteness (Inner regional)                             &319&    206   &0                          \\
Remoteness (Outer regional)                             &  1 &  525      &0                          \\
Remoteness (Remote)                              &1&525    &0                       \\
Remoteness (Very remote)                             &1&421   &104                             
                          \\ \hline
                        
\end{tabular}}

\label{tab:my-table5}
\end{table}
% For example, in the attendance at preschool, 386 regions have a t-value less than -2, which indicates a significant negative relationship between Vuln 1  and "Attendance at preschool" in those regions. On the other hand, for "English as a mother language," 126 regions have a t-value less than -2, which indicates a significant negative relationship between the Vuln 1  and  English as a mother language  in those regions. 
  \begin{figure}  [h!]  
  \centering
   % \includegraphics[scale=0.6]{sign1_PVOD.png}
    \caption{The spatial distribution of significant coefficients from a GWR model with SA2 regions in Queensland which visualization  the relationship between the Vuln 1  and the independent variables in different regions within Queensland. The significance of the coefficients is determined by the t-value, where regions with $|t|>2$ are considered significant.}
    \label{fig:my_label3}
  \end{figure}
    \begin{table} [h!]
\centering
 % \includegraphics[scale=0.6]{S2_fig_4.pdf}
\caption{The table provides the number of significant SA2 regions in Greater Brisbane with GWR coefficients at a significant level of 0.05, where $|t|>2$ indicates statistical significance.}

\scalebox{0.8}{
\begin{tabular}{cccc}
   \hline
Explanatory variables              & $t < -2$      & $|t|< 2$ & $t > 2$ \\ \hline
Attendance at preschool& 235 & 1  &0                         \\
English as a mother language       &1 &  235  &0                  \\
English            & 1 &  235&0                                \\
IRSD (Quintile 1)                        & 0&1  & 235                                    \\
IRSD (Quintile 2)                         & 0&1  & 235                                  \\
IRSD (Quintile 3)                         & 0&1  & 235                                  \\
IRSD (Quintile 4)                         & 0&1  & 235                                      \\
IRSD (Quintile 5)                        & 0&1 & 235  
\\
Remoteness (Inner regional)                             &236&    0  &0                            \\
Remoteness (Outer regional)                             &  1 &  235 &0                               \\
Remoteness (Remote)                              &1&235   &0                        \\
Remoteness (Very remote)                             &1&235&0                                
                          \\ \hline
                        
\end{tabular}}

\label{tab:my-table6}
\end{table}

    \begin{figure}  [h!]  
  \centering
   % \includegraphics[scale=0.6]{S2_fig_5.pdf}
    \caption{The spatial distribution of significant coefficients from a GWR model with SA2 regions in Greater Brisbane which show the relationship between Vuln 1 and the independent variables in different regions within Greater Brisbane. The t-value determines the significance of the coefficients, and regions with $|t|>2$ are considered to be significantly different from zero at a given level of significance of 0.05.}
    \label{fig:my_label4}
  \end{figure}

\end{appendix}
\end{document}
