# Supplementary material for: Assessing the spatial structure of the association between attendance at preschool and children’s developmental vulnerabilities in Queensland, Australia
Source: PLoS One. 2023 Aug 9;18(8):e0285409. doi: 10.1371/journal.pone.0285409 (PMC10411799; doi:10.1371/journal.pone.0285409)
Supplement: S1 Data — (ZIP) [file pone.0285409.s007.zip › Appendix/S3.tex]

% Template for PLoS
% Version 3.6 Aug 2022
%
% % % % % % % % % % % % % % % % % % % % % %
%
% -- IMPORTANT NOTE
%
% This template contains comments intended 
% to minimize problems and delays during our production 
% process. Please follow the template instructions
% whenever possible.
%
% % % % % % % % % % % % % % % % % % % % % % % 
%
% Once your paper is accepted for publication, 
% PLEASE REMOVE ALL TRACKED CHANGES in this file 
% and leave only the final text of your manuscript. 
% PLOS recommends the use of latexdiff to track changes during review, as this will help to maintain a clean tex file.
% Visit https://www.ctan.org/pkg/latexdiff?lang=en for info or contact us at latex@plos.org.
%
%
% There are no restrictions on package use within the LaTeX files except that no packages listed in the template may be deleted.
%
% Please do not include colors or graphics in the text.
%
% The manuscript LaTeX source should be contained within a single file (do not use \input, \externaldocument, or similar commands).
%
% % % % % % % % % % % % % % % % % % % % % % %
%
% -- FIGURES AND TABLES
%
% Please include tables/figure captions directly after the paragraph where they are first cited in the text.
%
% DO NOT INCLUDE GRAPHICS IN YOUR MANUSCRIPT
% - Figures should be uploaded separately from your manuscript file. 
% - Figures generated using LaTeX should be extracted and removed from the PDF before submission. 
% - Figures containing multiple panels/subfigures must be combined into one image file before submission.
% For figure citations, please use "Fig" instead of "Figure".
% See http://journals.plos.org/plosone/s/figures for PLOS figure guidelines.
%
% Tables should be cell-based and may not contain:
% - spacing/line breaks within cells to alter layout or alignment
% - do not nest tabular environments (no tabular environments within tabular environments)
% - no graphics or colored text (cell background color/shading OK)
% See http://journals.plos.org/plosone/s/tables for table guidelines.
%
% For tables that exceed the width of the text column, use the adjustwidth environment as illustrated in the example table in text below.
%
% % % % % % % % % % % % % % % % % % % % % % % %
%
% -- EQUATIONS, MATH SYMBOLS, SUBSCRIPTS, AND SUPERSCRIPTS
%
% IMPORTANT
% Below are a few tips to help format your equations and other special characters according to our specifications. For more tips to help reduce the possibility of formatting errors during conversion, please see our LaTeX guidelines at http://journals.plos.org/plosone/s/latex
%
% For inline equations, please be sure to include all portions of an equation in the math environment.  For example, x$^2$ is incorrect; this should be formatted as $x^2$ (or $\mathrm{x}^2$ if the romanized font is desired).
%
% Do not include text that is not math in the math environment. For example, CO2 should be written as CO\textsubscript{2} instead of CO$_2$.
%
% Please add line breaks to long display equations when possible in order to fit size of the column. 
%
% For inline equations, please do not include punctuation (commas, etc) within the math environment unless this is part of the equation.
%
% When adding superscript or subscripts outside of brackets/braces, please group using {}.  For example, change "[U(D,E,\gamma)]^2" to "{[U(D,E,\gamma)]}^2". 
%
% Do not use \cal for caligraphic font.  Instead, use \mathcal{}
%
% % % % % % % % % % % % % % % % % % % % % % % % 
%
% Please contact latex@plos.org with any questions.
%
% % % % % % % % % % % % % % % % % % % % % % % %

\documentclass[10pt,letterpaper]{article}
\usepackage[top=0.85in,left=2.75in,footskip=0.75in]{geometry}

% amsmath and amssymb packages, useful for mathematical formulas and symbols
\usepackage{amsmath,amssymb}

% Use adjustwidth environment to exceed column width (see example table in text)
\usepackage{changepage}

% textcomp package and marvosym package for additional characters
\usepackage{textcomp,marvosym}

% cite package, to clean up citations in the main text. Do not remove.
\usepackage{cite}

% Use nameref to cite supporting information files (see Supporting Information section for more info)
\usepackage{nameref,hyperref}
 \usepackage{rotating}
% line numbers
\usepackage[right]{lineno}

% ligatures disabled
\usepackage[nopatch=eqnum]{microtype}
\DisableLigatures[f]{encoding = *, family = * }

% color can be used to apply background shading to table cells only
\usepackage[table]{xcolor}

% array package and thick rules for tables
\usepackage{array}

% create "+" rule type for thick vertical lines
\newcolumntype{+}{!{\vrule width 2pt}}

% create \thickcline for thick horizontal lines of variable length
\newlength\savedwidth
\newcommand\thickcline[1]{%
  \noalign{\global\savedwidth\arrayrulewidth\global\arrayrulewidth 2pt}%
  \cline{#1}%
  \noalign{\vskip\arrayrulewidth}%
  \noalign{\global\arrayrulewidth\savedwidth}%
}

% \thickhline command for thick horizontal lines that span the table
\newcommand\thickhline{\noalign{\global\savedwidth\arrayrulewidth\global\arrayrulewidth 2pt}%
\hline
\noalign{\global\arrayrulewidth\savedwidth}}


% Remove comment for double spacing
%\usepackage{setspace} 
%\doublespacing

% Text layout
\raggedright
\setlength{\parindent}{0.5cm}
\textwidth 5.25in 
\textheight 8.75in

% Bold the 'Figure #' in the caption and separate it from the title/caption with a period
% Captions will be left justified
\usepackage[aboveskip=1pt,labelfont=bf,labelsep=period,justification=raggedright,singlelinecheck=off]{caption}
\renewcommand{\figurename}{Fig}

% Use the PLoS provided BiBTeX style
\bibliographystyle{plos2015}

% Remove brackets from numbering in List of References
\makeatletter
\renewcommand{\@biblabel}[1]{\quad#1.}
\makeatother


% Header and Footer with logo
\usepackage{lastpage,fancyhdr,graphicx}
\usepackage{epstopdf}
%\pagestyle{myheadings}
\pagestyle{fancy}
\fancyhf{}
%\setlength{\headheight}{27.023pt}
%\lhead{\includegraphics[width=2.0in]{PLOS-submission.eps}}
\rfoot{\thepage/\pageref{LastPage}}
\renewcommand{\headrulewidth}{0pt}
\renewcommand{\footrule}{\hrule height 2pt \vspace{2mm}}
\fancyheadoffset[L]{2.25in}
\fancyfootoffset[L]{2.25in}
\lfoot{\today}

%% Include all macros below

\newcommand{\lorem}{{\bf LOREM}}
\newcommand{\ipsum}{{\bf IPSUM}}

%% END MACROS SECTION


\begin{document}
\vspace*{0.2in}
\begin{appendix}  
\counterwithin{figure}{section}
\counterwithin{table}{section}
\renewcommand\thefigure{\thesection\arabic{figure}}
\renewcommand\thetable{\thesection\arabic{table}}
\section*{S3 Appendix. Additional analysis.}

 \section{Silhouette score}   \label{A}  
\begin{table}[h!]
\centering
\begin{tabular}{ccc} \hline
Number of clusters ($K$) & Silhouette score \\ \hline
2                    & 0.70            \\
\textbf{3}                   &\textbf{ 0.72   }          \\
4                     & 0.61             \\
5                     & 0.57             \\
6                     & 0.58             \\
7                     & 0.54             \\
8                     & 0.55             \\
9                     & 0.53            \\
10                    & 0.52           \\ \hline
\end{tabular}
\caption{Silhouette scores for different numbers of clusters ($K$) for Vuln 1 in Queensland. The table indicates the Silhouette score for each value of $K$, with the highest score of 0.72 being achieved for K = 3.}
\label{undefined4}
\end{table}

\begin{table}[h!]
\centering
\begin{tabular}{ccc} \hline

Number of clusters ($K$) & Silhouette score \\ \hline
2                     & 0.44             \\
3                     & 0.44             \\
4                     & 0.44            \\
5                     & 0.34             \\
6                     & 0.35             \\
7                     & 0.37             \\
8                     & 0.34             \\
9                     & 0.34             \\ \hline
\end{tabular}
\caption{ Silhouette scores for various numbers of clusters ($K$) for Vuln 1 in Greater Brisbane. The table lists the Silhouette score for each value of $K$, with the highest score of 0.44 being achieved for $K$ = 2, 3, and 4.}
\label{undefined2}
\end{table}
% \vspace{-1em}
% \section{ Relation between Indigenous and other socio-demographic variables, IRSD and remoteness.}  \label{B}
% \begin{figure}[H]
%     \centering
%     \includegraphics[scale=0.5]{Rplot32.png}
%     \caption{Box-plot between remoteness factor, socioeconomic factor  and the proportion of Indigenous status.}
%     \label{fig:Remote_PI}
% \end{figure}

\section{ GWR coefficients for each type of AEDC domain}  \label{c}
\begin{table}[h!]
\caption{Cluster size for each type of AEDC domain for the 3 clusters (C1, C2, C3), and  the average coefficients for attendance at preschool in the first cluster for each type of health domain.}
\centering
\scalebox{1}{
\begin{tabular}{lllll}
\hline

Domain        & C1  & C2  & C3 & Preschool \\ \hline
Physical      & 374 & 89  & 63 & -0.10     \\
Social        & 286 & 144 & 96 & -0.20     \\
Emotional      & 369 & 106 & 51 & -0.09     \\
Language      & 387 & 105 & 34 & -0.08     \\
Communication & 276 & 156 & 94 & -0.14     \\ \hline
\end{tabular}}

\label{undefined}
\end{table}
\begin{sidewaystable}[ph!]
\caption{GWR average coefficients from the adaptive and fixed kernel for each type of AEDC domains.}
\small\addtolength{\tabcolsep}{-2 pt}
\begin{tabular}{lrrrrrrrrrrrrrr}
\hline
{\color[HTML]{3166FF} Domain} &
  \multicolumn{2}{c}{{\color[HTML]{3166FF} Physical}} &
  \multicolumn{2}{c}{{\color[HTML]{3166FF} Social}} &
  \multicolumn{2}{c}{{\color[HTML]{3166FF} Emotional}} &
  \multicolumn{2}{c}{\cellcolor[HTML]{FFFFFF}{\color[HTML]{3166FF} Language}} &
  \multicolumn{2}{c}{{\color[HTML]{3166FF} Communication}} &
  \multicolumn{2}{c}{{\color[HTML]{3166FF} Vuln 1}} &
  \multicolumn{2}{c}{{\color[HTML]{3166FF} Vuln 2}} \\ \hline
Kernel &
  \multicolumn{1}{l}{adaptive}  &
  \multicolumn{1}{l}{fixed}  &
  \multicolumn{1}{l}{adaptive}  &
  \multicolumn{1}{l}{fixed}  &\multicolumn{1}{l}{adaptive}  &
  \multicolumn{1}{l}{fixed}  &\multicolumn{1}{l}{adaptive}  &
  \multicolumn{1}{l}{fixed}  &\multicolumn{1}{l}{adaptive}  &
  \multicolumn{1}{l}{fixed}  &
  \multicolumn{1}{l}{adaptive}  &
  \multicolumn{1}{l}{fixed}  &
  \multicolumn{1}{l}{adaptive}  &
  \multicolumn{1}{l}{fixed} \\
Quasi global $R^2 $&
  0.29 &
  0.27 &
  0.29 &
  0.28 &
  0.18 &
  0.17 &
  0.54 &
  0.53 &
  0.42 &
  0.40 &
  {\color[HTML]{333333} 0.42} &
  0.39 &
  0.42 &
  {\color[HTML]{333333} 0.40} \\
AIC &
  -1778.8 &
  -1773.8 &
  -1778.8 &
  -1854.6 &
  -1781.8 &
  -1980.6 &
  -2084.8 &
  -2080.4 &
  -1943.8 &
  -1918.6 &
  {\color[HTML]{333333} -1600.1} &
  -1670.6 &
 -1788.8  &
  {\color[HTML]{333333} -1793.0} \\
average GWR coefficients &
   &
   &
   &
   &
   &
   &
   &
   &
   &
   &
  {\color[HTML]{333333} } &
   &
   &
  {\color[HTML]{333333} } \\
Preschool &
  -0.007 &
  -0.007 &
  -0.007 &
  -0.008 &
  -0.004 &
  -0.004 &
  -0.007 &
  -0.005 &
  -0.008 &
  -0.007 &
  {\color[HTML]{333333} -0.010} &
  -0.007 &
  -0.012 &
  {\color[HTML]{333333} -0.008} \\
English &
  0.011 &
  0.012 &
  0.004 &
  0.007 &
  0.004 &
  0.005 &
  -0.12 &
  -0.005 &
  -0.092 &
  -0.095 &
  {\color[HTML]{333333} -0.041} &
  -0.50 &
  -0.002 &
  {\color[HTML]{333333} 0.014} \\
Australia &
  0.007 &
  0.006 &
  -0.31 &
  -0.03 &
  -0.015 &
  -0.015 &
  0.012 &
  -0.019 &
  0.013 &
  0.005 &
  {\color[HTML]{333333} 0.002} &
  -0.022 &
  -0.013 &
  {\color[HTML]{333333} -0.017} \\
IRSD (Quintile 1) &
  0.137 &
  0.137 &
  0.16 &
  0.158 &
  0.127 &
  0.126 &
  0.108 &
  0.007 &
  0.174 &
  0.179 &
  {\color[HTML]{333333} 0.301} &
  0.318 &
  0.183 &
  {\color[HTML]{333333} 0.151} \\
IRSD (Quintile 2) &
  0.113 &
  0.114 &
  0.136 &
  0.134 &
  0.109 &
  0.109 &
  0.088 &
  0.112 &
  0.164 &
  0.167 &
  {\color[HTML]{333333} 0.275} &
  0.291 &
  0.157 &
  {\color[HTML]{333333} 0.189} \\
IRSD (Quintile 3) &
  0.096 &
  0.096 &
  0.127 &
  0.125 &
  0.103 &
  0.102 &
  0.067 &
  0.092 &
  0.141 &
  0.146 &
  {\color[HTML]{333333} 0.249} &
  0.267 &
  0.137 &
  {\color[HTML]{333333} 0.164} \\
IRSD (Quintlie 4) &
  0.089 &
  0.087 &
  0.118 &
  0.116 &
  0.098 &
  0.097 &
  0.057 &
  0.071 &
  0.131 &
  0.136 &
  {\color[HTML]{333333} 0.23} &
  0.250 &
  0.121 &
  {\color[HTML]{333333} 0.143} \\
IRSD (Quintile 5) &
  0.007 &
  0.077 &
  0.101 &
  0.099 &
  0.089 &
  0.089 &
  0.042 &
  0.063 &
  0.116 &
  0.122 &
  {\color[HTML]{333333} 0.202} &
  0.224 &
  0.105 &
  {\color[HTML]{333333} 0.129} \\
Remoteness (Inner regional) &
  0.002 &
  0.002 &
  -0.014 &
  -0.014 &
  -0.007 &
  -0.007 &
  -0.005 &
  0.002 &
  -0.02 &
  -0.009 &
  {\color[HTML]{333333} -0.019} &
  -0.008 &
  -0.021 &
  {\color[HTML]{333333} -0.009} \\
Remoteness (Outer regional) &
  -0.001 &
  -0.001 &
  -0.008 &
  -0.008 &
  -0.011 &
  -0.012 &
  -0.002 &
  0.007 &
  -0.043 &
  -0.01 &
  {\color[HTML]{333333} -0.012} &
  -0.007 &
  -0.29 &
  {\color[HTML]{333333} -0.008} \\
Remoteness (Remote) &
  -0.001 &
  0.006 &
  -0.013 &
  -0.015 &
  -0.019 &
  -0.022 &
  0.023 &
  0.029 &
  0.02 &
  0.012 &
  {\color[HTML]{333333} 0.008} &
  0.006 &
  -0.009 &
  {\color[HTML]{333333} -0.004} \\
Remoteness (Very remote) &
  0.005 &
  0.032 &
  -0.013 &
  -0.022 &
  -0.002 &
  -0.008 &
  0.054 &
  0.055 &
  0.10 &
  0.043 &
  {\color[HTML]{333333} 0.049} &
  0.03 &
  0.03 &
  {\color[HTML]{333333} 0.017} \\ \hline
\end{tabular}

\label{tab:my-table222}


\end{sidewaystable}

\end{appendix}
% \newpage
% \textcolor{red}{
% \section{ Clusters Accuracy}  \label{h}
% Three different Clustering algorithms have been selected to investigate, compare and study the clustering inside GWR coefficients, the algorithms that are chosen are: the k-means algorithm. hierarchical clustering, and partition around medoid (PAM). The selection is based on four general reasons: popularity, flexibility, applicability and handling high dimensional \cite{abbas2008comparisons}.
% \subsection{$K$-means algorithm}
% $K$-meas is the most common unsupervised algorithm. The algorithm proceeds as follows. 1) Define the number
% of clusters $K$. 2) Randomly select $K$ data points
% as the cluster centroids. 3) Assign data points to the
% closest cluster centroid. 4) Recompute the cluster centroids.
% 5) Repeat steps 3) and 4) until either the centroids
% do not change or the maximum number of iterations
% is reached.
% \subsection{Hierarchical clustering algorithm}
% The hierarchical clustering algorithm finds the clusters in an agglomerative or divisive manner. In this algorithm, each data point begins in its own cluster and then combines the like pair of clusters gradually, resulting in a hierarchical structure. The hierarchical clustering algorithm is conducted as follows:1) Each observation is assumed as an initial cluster.
% 2) Calculate the distances between groups.
% 3) Two clusters with the shortest distance between them are combined and replaced with a single cluster. The distance matrix is then recomputed to account for the merging operation.
% 4) Repeat Steps 2 and 3 until only one cluster contains all observations.
% \subsection{Partition around medoid (PAM)}
% The key distinction between the K-means and PAM methods is that K-means employs centroids, but PAM employs medodoids, which are always the real points in the dataset. This algorithm proceeds as follows: 1)Choose K random items for an initial set of medoids 
% 2) Assign each data point to the nearest centroid using Euclidean distance or another method. 3) Start to increase clustering quality by swapping chosen objects for unselected objects. 4) Repeat steps 2 and 3 until the average distance between items and medoids is the minimum.
% % \subsection{Gaussian mixture model (GMM)}
% %  A Gaussian Mixture Model (GMM) is one of the most common probabilistic clustering approaches. This model can be thought of as a generalisation of K-means clustering that includes information on the data's covariance structure.
% %  \\ There are different ways to constrain the covariance  of the difference classes estimated: spherical, diagonal, tied or full covariance.
% %  \\Let the data set $\{x_1,x_2,...,x_n\}$ be a random sample of size $n$. The GMM is represented as
% % \begin{equation}
% %     p(x|\theta)=\sum_i^K \alpha_i p_i(x|\theta_i).
% % \end{equation}
% % Here, the parameters are $(\alpha_1,...,\alpha_K,\theta_1,...,\theta_K)$, where $\sum_{i}^{K} \alpha_i=1$, and $p_i(x|\theta_i)$ is a Gaussian density function parameterized by $\theta_i$. In other words, we suppose $K$ densities have been mixed together with $K$ mixing coefficients $\alpha_i$\cite{reynolds2009gaussian}.\\
% \\Accuracy is usually used to measure the quality of classification, which can also  use for clustering. A number of measurements have been developed to validate the findings of a clustering study and to determine which clustering method performs best for a certain experiment. This validation might be based only on the data's internal properties or on some external reference \cite{datta2006methods,gibbons2002judging,yeung2001validating}. In this paper, we validate the clusters using internal validations, including connectivity, average silhouette width and Dunn index. The validation is run using clvalid package in R. A summary of results from the three algorithms is found in the table \ref{tab:my-table3}. In this table, we search for the optimal number of clusters between 3 to 10.This table shows that the optimal number of clusters inside the GWR coefficients is three. Further we showed the demographic distributions of these cluster in Queensland map in Figure \ref{fig:my_label77}. }

% \begin{table}[H]
% \begin{tabular}{llllllllll}
% \hline
% method                         &            & 3 & 4 & 5 & 6 & 7 & 8 & 9 & 10 \\ \hline
% \multirow{3}{*}{K-means}       & Connectivity& 9.17 &17.91& 23.35& 30.65& 58.55 &59.22& 75.73& 77.29   \\
%                                & Dunn        & 0.05&  0.07  &0.08&  0.04&  0.02& 0.02&  0.02 & 0.01   \\
%                                & Silhouette  & 0.72 & 0.61& 0.57 & 0.58&  0.54 & 0.55&  0.52  &0.51  \\ \hline
% \multirow{3}{*}{Hierarchical} & connectivity & 7.70 &14.36&15.72 &18.23 &26.78 &28.81&33.39 &36.32    \\
%                                & Dunn         &0.11 & 0.06& 0.06 & 0.06&  0.05 & 0.05& 0.05 & 0.05    \\
%                                & Silhouette   & 0.71 & 0.60&  0.58 & 0.58  &0.55 & 0.55 & 0.53 & 0.48    \\ \hline
% \multirow{3}{*}{PAM}           & Connectivity& 9.17& 40.23&44.22& 53.29& 71.43& 77.33 & 84.34& 91.50 \\
%                                & Dunn        & 0.05 & 0.01&  0.02&  0.02& 0.01  &0.02 & 0.02&  0.01    \\
%                                & Silhouette     &0.71  &0.55 & 0.56&  0.56& 0.53& 0.53&  0.50 & 0.49  \\  \hline
%  \hline
% \end{tabular}
% \caption{Comparison between different clustering algorithms.}
% \label{tab:my-table3}
% \end{table}
 
% \begin{figure}  [ht!]  
%   \centering
%     \includegraphics[scale=0.6]{comparision.png}
%     \caption{The geographical distribution of the clusters using K-means, hierarchical and PAM algorithm. }
%     \label{fig:my_label77}
%   \end{figure}
%     \begin{table}[H]
%   \centering
% \begin{tabular}{llll}
% \hline
%            & C1  & C2  & C3 \\ \hline
% K-means algorithm   & 342 & 104 & 80 \\
% Hierarchical  algorithm& 352 & 104 & 70 \\
% PAM  algorithm      & 342 & 104 & 80 \\ \hline
% \end{tabular}
% \caption{Cluster sizes.}
% \label{tab:my-tablewa}
% \end{table}
% \textcolor{red}{
%   Table \ref{tab:my-tablewa} summarises the number of SA2 regions inside each luster form different methods, from this table the cluster size and the demographic distribution are similar to each other and the clusters from K-means and PAM are identical. Further, we found the accuracy rate and the confusion matrix in comparison between these three algorithms in table \ref{tab:my-tablean}. }

%   \begin{table}[H]
%   \centering
% \begin{tabular}{|l|lll|lll|lll|}
% \hline
%          & \multicolumn{3}{l|}{(k-means-PAM)} & \multicolumn{3}{l|}{(K-means-hierarchical)} & \multicolumn{3}{l|}{(PAM-hierarchical)} \\ \hline
%          & \multicolumn{3}{l|}{Reference}     & \multicolumn{3}{l|}{References}          & \multicolumn{3}{l|}{References}       \\ \hline
% predicted & 1   & 2   & 3  & 1   & 2   & 3  & 1   & 2   & 3  \\
% 1         & 342 & 0   & 0  & 342 & 0   & 0  & 342 & 0   & 0  \\
% 2         & 0   & 104 & 0  & 0   & 104 & 0  & 0   & 104 & 0  \\
% 3         & 0   & 0   & 80 & 10  & 0   & 70 & 10  & 0   & 70 \\ \hline
% Accuracy & \multicolumn{3}{l|}{1}             & \multicolumn{3}{l|}{0.98}                 & \multicolumn{3}{l|}{0.98}             \\ \hline
% \end{tabular}
% \caption{Confusion matrix and accuracy rate between different clustering algorithms.}
% \label{tab:my-tablean}
% \end{table}
\end{document}
