# Supplementary material for: Assessing the spatial structure of the association between attendance at preschool and children’s developmental vulnerabilities in Queensland, Australia
Source: PLoS One. 2023 Aug 9;18(8):e0285409. doi: 10.1371/journal.pone.0285409 (PMC10411799; doi:10.1371/journal.pone.0285409)
Supplement: S1 Data — (ZIP) [file pone.0285409.s007.zip › Appendix/S5.tex]

% Template for PLoS
% Version 3.6 Aug 2022
%
% % % % % % % % % % % % % % % % % % % % % %
%
% -- IMPORTANT NOTE
%
% This template contains comments intended 
% to minimize problems and delays during our production 
% process. Please follow the template instructions
% whenever possible.
%
% % % % % % % % % % % % % % % % % % % % % % % 
%
% Once your paper is accepted for publication, 
% PLEASE REMOVE ALL TRACKED CHANGES in this file 
% and leave only the final text of your manuscript. 
% PLOS recommends the use of latexdiff to track changes during review, as this will help to maintain a clean tex file.
% Visit https://www.ctan.org/pkg/latexdiff?lang=en for info or contact us at latex@plos.org.
%
%
% There are no restrictions on package use within the LaTeX files except that no packages listed in the template may be deleted.
%
% Please do not include colors or graphics in the text.
%
% The manuscript LaTeX source should be contained within a single file (do not use \input, \externaldocument, or similar commands).
%
% % % % % % % % % % % % % % % % % % % % % % %
%
% -- FIGURES AND TABLES
%
% Please include tables/figure captions directly after the paragraph where they are first cited in the text.
%
% DO NOT INCLUDE GRAPHICS IN YOUR MANUSCRIPT
% - Figures should be uploaded separately from your manuscript file. 
% - Figures generated using LaTeX should be extracted and removed from the PDF before submission. 
% - Figures containing multiple panels/subfigures must be combined into one image file before submission.
% For figure citations, please use "Fig" instead of "Figure".
% See http://journals.plos.org/plosone/s/figures for PLOS figure guidelines.
%
% Tables should be cell-based and may not contain:
% - spacing/line breaks within cells to alter layout or alignment
% - do not nest tabular environments (no tabular environments within tabular environments)
% - no graphics or colored text (cell background color/shading OK)
% See http://journals.plos.org/plosone/s/tables for table guidelines.
%
% For tables that exceed the width of the text column, use the adjustwidth environment as illustrated in the example table in text below.
%
% % % % % % % % % % % % % % % % % % % % % % % %
%
% -- EQUATIONS, MATH SYMBOLS, SUBSCRIPTS, AND SUPERSCRIPTS
%
% IMPORTANT
% Below are a few tips to help format your equations and other special characters according to our specifications. For more tips to help reduce the possibility of formatting errors during conversion, please see our LaTeX guidelines at http://journals.plos.org/plosone/s/latex
%
% For inline equations, please be sure to include all portions of an equation in the math environment.  For example, x$^2$ is incorrect; this should be formatted as $x^2$ (or $\mathrm{x}^2$ if the romanized font is desired).
%
% Do not include text that is not math in the math environment. For example, CO2 should be written as CO\textsubscript{2} instead of CO$_2$.
%
% Please add line breaks to long display equations when possible in order to fit size of the column. 
%
% For inline equations, please do not include punctuation (commas, etc) within the math environment unless this is part of the equation.
%
% When adding superscript or subscripts outside of brackets/braces, please group using {}.  For example, change "[U(D,E,\gamma)]^2" to "{[U(D,E,\gamma)]}^2". 
%
% Do not use \cal for caligraphic font.  Instead, use \mathcal{}
%
% % % % % % % % % % % % % % % % % % % % % % % % 
%
% Please contact latex@plos.org with any questions.
%
% % % % % % % % % % % % % % % % % % % % % % % %

\documentclass[10pt,letterpaper]{article}
\usepackage[top=0.85in,left=2.75in,footskip=0.75in]{geometry}

% amsmath and amssymb packages, useful for mathematical formulas and symbols
\usepackage{amsmath,amssymb}
\usepackage{graphicx}
% Use adjustwidth environment to exceed column width (see example table in text)
\usepackage{changepage}
\usepackage{multirow}
% textcomp package and marvosym package for additional characters
\usepackage{textcomp,marvosym}

% cite package, to clean up citations in the main text. Do not remove.
\usepackage{cite}

% Use nameref to cite supporting information files (see Supporting Information section for more info)
\usepackage{nameref,hyperref}

% line numbers
\usepackage[right]{lineno}

% ligatures disabled
\usepackage[nopatch=eqnum]{microtype}
\DisableLigatures[f]{encoding = *, family = * }

% color can be used to apply background shading to table cells only
\usepackage[table]{xcolor}

% array package and thick rules for tables
\usepackage{array}

% create "+" rule type for thick vertical lines
\newcolumntype{+}{!{\vrule width 2pt}}

% create \thickcline for thick horizontal lines of variable length
\newlength\savedwidth
\newcommand\thickcline[1]{%
  \noalign{\global\savedwidth\arrayrulewidth\global\arrayrulewidth 2pt}%
  \cline{#1}%
  \noalign{\vskip\arrayrulewidth}%
  \noalign{\global\arrayrulewidth\savedwidth}%
}

% \thickhline command for thick horizontal lines that span the table
\newcommand\thickhline{\noalign{\global\savedwidth\arrayrulewidth\global\arrayrulewidth 2pt}%
\hline
\noalign{\global\arrayrulewidth\savedwidth}}


% Remove comment for double spacing
%\usepackage{setspace} 
%\doublespacing

% Text layout
\raggedright
\setlength{\parindent}{0.5cm}
\textwidth 5.25in 
\textheight 8.75in

% Bold the 'Figure #' in the caption and separate it from the title/caption with a period
% Captions will be left justified
\usepackage[aboveskip=1pt,labelfont=bf,labelsep=period,justification=raggedright,singlelinecheck=off]{caption}
\renewcommand{\figurename}{Fig}

% Use the PLoS provided BiBTeX style
\bibliographystyle{plos2015}

% Remove brackets from numbering in List of References
\makeatletter
\renewcommand{\@biblabel}[1]{\quad#1.}
\makeatother


% Header and Footer with logo
\usepackage{lastpage,fancyhdr,graphicx}
\usepackage{epstopdf}
%\pagestyle{myheadings}
\pagestyle{fancy}
\fancyhf{}
%\setlength{\headheight}{27.023pt}
%\lhead{\includegraphics[width=2.0in]{PLOS-submission.eps}}
\rfoot{\thepage/\pageref{LastPage}}
\renewcommand{\headrulewidth}{0pt}
\renewcommand{\footrule}{\hrule height 2pt \vspace{2mm}}
\fancyheadoffset[L]{2.25in}
\fancyfootoffset[L]{2.25in}
\lfoot{\today}

%% Include all macros below

\newcommand{\lorem}{{\bf LOREM}}
\newcommand{\ipsum}{{\bf IPSUM}}

%% END MACROS SECTION


\begin{document}
\vspace*{0.2in}

\begin{appendix}  
\counterwithin{figure}{section}
\counterwithin{table}{section}
\renewcommand\thefigure{\thesection\arabic{figure}}
\renewcommand\thetable{\thesection\arabic{table}}
\section*{S5 Appendix. Cluster Accuracy}

%\section*{ Clusters Accuracy}  \label{h}
Three different clustering algorithms were selected to investigate and compare the clustering of GWR coefficients. The algorithms that were chosen are the $K$-means algorithm, hierarchical clustering, and partition around medoids (PAM). Comparisons are based on four general criteria: popularity, flexibility, applicability and ability to handle high-dimensional data \cite{abbas2008comparisons}.\\  
The algorithms are summarised below: 
\subsection*{$K$-means algorithm}
$K$-meas is the most common unsupervised algorithm. The algorithm proceeds as follows \cite{ahmed2020k}: 1) Define the number
of clusters, $K$. 2) Randomly select $K$ data points
as the cluster centroids. 3) Assign data points to the
closest cluster centroid. 4) Recompute the cluster centroids.
5) Repeat steps 3) and 4) until either the centroids
do not change or the maximum number of iterations
is reached.
\subsection*{Hierarchical clustering algorithm}
The hierarchical clustering algorithm finds the clusters in an agglomerative or divisive manner. In this algorithm, each data point begins in its own cluster and then combines the like pair of clusters gradually, resulting in a hierarchical structure. The hierarchical clustering algorithm is conducted as follows \cite{murtagh2012algorithms}: 1) Each observation is assumed as an initial cluster.
2) Calculate the distances between groups.
3) Two clusters with the shortest distance between them are combined and replaced with a single cluster. The distance matrix is then recomputed to account for the merging operation.
4) Repeat Steps 2 and 3 until only one cluster contains all observations.
\subsection*{Partition around medoids (PAM)}
The key distinction between the K-means and PAM method is that K-means employs centroids, but PAM employs medoids, which are always the real points in the dataset. This algorithm proceeds as follows \cite{park2009simple}: 1) Choose $K$ random observations for an initial set of medoids. 
2) Assign each data point to the nearest medoid using Euclidean distance or another method. 3) Start to increase clustering quality by swapping selected observations with unselected observations. 4) Repeat steps 2 and 3 until the average distance between items and medoids is the minimum.
 
\subsection*{Validation and comparison}
Accuracy is usually used to measure the quality of classification, which is also used for clustering. Several measures have been developed to validate the findings of a clustering study and determine which clustering method performs best for a certain experiment. This validation might be based only on the data's internal properties or on some external reference \cite{datta2006methods,gibbons2002judging,yeung2001validating}. In this paper, different methods were adopted to validate the clusters using internal validation, including connectivity \cite{brito1997connectivity}, average silhouette width \cite{shahapure2020cluster}, and Dunn index \cite{ncir2021parallel}. The connectivity was determined using $K$-nearest neighbours, which measures the degree of connectedness of the clusters. Connectivity indicates how closely related the items in the same cluster are in the data space. The silhouette width ranges from -1 (poorly clustered observations) to 1 (well-clustered observations) and measures the compactness and separation of the clusters. The Dunn index is a measure of the ratio between the smallest distance between observations in different clusters and the largest intra-cluster distance. The value of the Dunn index ranges from 0 to infinity, with higher values indicating better clustering results.
\\The validation was run using the clvalid package in R \cite{brock2008clvalid}. A summary of results from the three algorithms is found in Table \ref{tab:my-table3}. In this table, the search for the optimal number of clusters was between 2 to 10. This table shows that the optimal number of clusters for the GWR coefficients is 3.  The geographic distributions of these clusters are also depicted on the map of
Queensland in Fig \ref{fig:my_label77}. 

\begin{table}[h!]
\caption{The comparison between different clustering algorithms was performed based on the measures of connectivity, silhouette width, and Dunn index. }
\scalebox{0.8}{
\begin{tabular}{lllllllllll}
\hline
method                         &            & 2&3 & 4 & 5 & 6 & 7 & 8 & 9 & 10 \\ \hline
\multirow{3}{*}{K-means}       & Connectivity&10.2 &9.17 &17.9& 23.4& 30.6& 58.5 &59.2& 75.7& 77.3   \\
                               & Dunn        &0.080 &0.051&  0.077  &0.081&  0.046&  0.027& 0.027&  0.021 & 0.018   \\
                               & Silhouette  &0.709 &0.717& 0.611& 0.579 & 0.581&  0.547 & 0.554&  0.528  &0.517  \\ \hline
\multirow{3}{*}{Hierarchical} & connectivity &6.9& 7.7 &14.4&15.7 &18.2&26.8 &28.8&33.4 &36.3    \\
                               & Dunn        & 0.081&0.114 & 0.065& 0.065 & 0.051&  0.051 & 0.051& 0.051 & 0.051    \\
                               & Silhouette  &0.709 & 0.719 & 0.606&  0.582 & 0.580  &0.555 & 0.553 & 0.539 & 0.484    \\ \hline
\multirow{3}{*}{PAM}           & Connectivity&12.4& 9.2& 40.23&44.2& 53.3& 71.4& 77.3 & 84.3& 91.5 \\
                               & Dunn       &0.027 & 0.051 & 0.013&  0.019&  0.019& 0.017  &0.017 & 0.018&  0.004   \\
                               & Silhouette    &0.708 &0.717  &0.553 & 0.562&  0.566& 0.531& 0.532&  0.505 & 0.490  \\  \hline
 
\end{tabular}}
\label{tab:my-table3}
\end{table}
 
\begin{figure}  [h!]  
  \centering
    %\includegraphics[scale=0.6]{S5_fig_1.pdf}
    \caption{The geographical distribution of three clusters using $K$-means, hierarchical, and partition around medoids (PAM) algorithms. }
    \label{fig:my_label77}
  \end{figure}
    \begin{table}[h!]
    \caption{Cluster sizes (number of SA2 regions in each cluster)
for 3 clusters for each of the clustering algorithms considered.}
  \centering
\begin{tabular}{llll}
\hline
           & C1  & C2  & C3 \\ \hline
K-means algorithm   & 342 & 104 & 80 \\
Hierarchical  algorithm& 352 & 104 & 70 \\
PAM  algorithm      & 342 & 104 & 80 \\ \hline
\end{tabular}

\label{tab:my-tablewa}
\end{table}
 Table \ref{tab:my-tablewa} provides the number of SA2 regions in each cluster for the different methods. Cluster 1 covers more than half of the regions in Queensland, including Greater Brisbane.\\ The comparison between the algorithms is made through comparative confusion matrices and accuracy rates. The confusion matrix shows the different combinations of predicted and actual values and is used to calculate precision and accuracy. Since the actual cluster labels are not available, the confusion matrix is calculated by using the results from the cluster algorithms as either actual or predicted values, depending on the comparison. The results can be found in Table \ref{tab:my-tablean}.

\begin{table}[h!]
\caption{The confusion matrix between ($K$-means-PAM), ($K$-means-Hierarchical), and (PAM-Hierarchical), where the accuracy rate between ($K$-means-PAM) is 1, The accuracy rate between(K-means-Hierarchical) is 0.98, and the accuracy rate between (PAM-Hierarchical) is 0.98.}
\label{tab:my-tablean}
\scalebox{0.6}{
\begin{tabular}{lllllllllllllllll}
\cline{2-5} \cline{8-11} \cline{14-17}
 &
  \multicolumn{4}{l}{PAM (Actual)} &
   &
   &
  \multicolumn{4}{l}{Hierarchical (Actual)} &
   &
   &
  \multicolumn{4}{l}{Hierarchical (Actual)} \\ \cline{2-5} \cline{8-11} \cline{14-17} 
 &    & C1 & C2  & C3 &  &  &    & C1 & C2  & C3 &  &  &    & C1 & C2  & C3 \\ \cline{1-5} \cline{7-11} \cline{13-17} 
\multirow{3}{*}{K-means (Predicted)} &
  C1 &
  342 &
  0 &
  0 &
   &
  \multirow{3}{*}{K-means (Predicted)} &
  C1 &
  342 &
  0 &
  0 &
   &
  \multirow{3}{*}{PAM (Predicted)} &
  C1 &
  342 &
  0 &
  0 \\
 & C2 & 0  & 104 & 0  &  &  & C2 & 0  & 104 & 0  &  &  & C2 & 0  & 104 & 0  \\
 & C3 & 0  & 0   & 80 &  &  & C3 & 10 & 0   & 70 &  &  & C3 & 10 & 0   & 70 \\ \cline{1-5} \cline{7-11} \cline{13-17} 
\end{tabular}}
\end{table}
These results indicate that the clustering algorithms are highly consistent with each other, with all three having accuracy rates above 0.98. The high accuracy rates suggest that there is a high agreement between the results from each of the clustering algorithms and that the subgroups identified are robust across different methodologies. This supports the argument that the clustering algorithms effectively uncover meaningful subgroups within the data.


\end{appendix}
\begin{thebibliography}{10}

\bibitem{abbas2008comparisons}
O.~A. Abbas.
\newblock Comparisons between data clustering algorithms.
\newblock {\em International Arab Journal of Information Technology (IAJIT)},
  5(3), 2008.

\bibitem{ahmed2020k}
M.~Ahmed, R.~Seraj, and S.~M.~S. Islam.
\newblock The k-means algorithm: A comprehensive survey and performance
  evaluation.
\newblock {\em Electronics}, 9(8):1295, 2020.

\bibitem{brito1997connectivity}
M.~R. Brito, E.~L. Ch{\'a}vez, A.~J. Quiroz, and J.~E. Yukich.
\newblock Connectivity of the mutual k-nearest-neighbor graph in clustering and
  outlier detection.
\newblock {\em Statistics \& Probability Letters}, 35(1):33--42, 1997.

\bibitem{brock2008clvalid}
G.~Brock, V.~Pihur, S.~Datta, and S.~Datta.
\newblock clvalid: An {R} package for cluster validation.
\newblock {\em Journal of Statistical Software}, 25:1--22, 2008.

\bibitem{datta2006methods}
S.~Datta and S.~Datta.
\newblock Methods for evaluating clustering algorithms for gene expression data
  using a reference set of functional classes.
\newblock {\em BMC bioinformatics}, 7(1):1--9, 2006.

\bibitem{gibbons2002judging}
F.~D. Gibbons and F.~P. Roth.
\newblock Judging the quality of gene expression-based clustering methods using
  gene annotation.
\newblock {\em Genome research}, 12(10):1574--1581, 2002.

\bibitem{murtagh2012algorithms}
F.~Murtagh and P.~Contreras.
\newblock Algorithms for hierarchical clustering: an overview.
\newblock {\em Wiley Interdisciplinary Reviews: Data Mining and Knowledge
  Discovery}, 2(1):86--97, 2012.

\bibitem{ncir2021parallel}
C.-E.~B. Ncir, A.~Hamza, and W.~Bouaguel.
\newblock Parallel and scalable dunn index for the validation of big data
  clusters.
\newblock {\em Parallel Computing}, 102:102751, 2021.

\bibitem{park2009simple}
H.-S. Park and C.-H. Jun.
\newblock A simple and fast algorithm for k-medoids clustering.
\newblock {\em Expert systems with applications}, 36(2):3336--3341, 2009.

\bibitem{shahapure2020cluster}
K.~R. Shahapure and C.~Nicholas.
\newblock Cluster quality analysis using silhouette score.
\newblock In {\em 2020 IEEE 7th International Conference on Data Science and
  Advanced Analytics (DSAA)}, pages 747--748. IEEE, 2020.

\bibitem{yeung2001validating}
K.~Y. Yeung, D.~R. Haynor, and W.~L. Ruzzo.
\newblock Validating clustering for gene expression data.
\newblock {\em Bioinformatics}, 17(4):309--318, 2001.

\end{thebibliography}

\end{document}
